# Supplementary material for: Validation of Azure Kinect for Upper Limb Motion Analysis Under Optimal and Suboptimal Conditions
Source: Sensors (Basel). 2026 Jun 27;26(13):4098. doi: 10.3390/s26134098 (PMC13363823; doi:10.3390/s26134098)
Supplement: Supplementary file 1 [file sensors-26-04098-s001.zip]

Archive with 1 entries (1 files):
- sensors-4336430-supplementary.pdf
